# Supplementary material for: Effects of Suramin on Polycystic Kidney Disease in a Mouse Model of Polycystin-1 Deficiency
Source: Int J Mol Sci. 2022 Jul 31;23(15):8499. doi: 10.3390/ijms23158499 (PMC9369130; doi:10.3390/ijms23158499)
Supplement: Supplementary file 1 [file ijms-23-08499-s001.zip]

Archive with 1 entries (1 files):
- ijms-1833993-supplementary.pdf
